# Supplementary material for: Delayed treatment with ceftriaxone reverses the enhanced sensitivity of TBI mice to chemically-induced seizures
Source: PLoS One. 2023 Jul 13;18(7):e0288363. doi: 10.1371/journal.pone.0288363 (PMC10343160; doi:10.1371/journal.pone.0288363)
Supplement: S1 Data — (XLSX) [file pone.0288363.s001.xlsx]

## Sheet: Figure 1
Panel A: T-maze (7dpi)
Sham	CCI
66.6667	33.3333
66.6667	0
66.6667	0
100	66.6667
66.6667	100
33.3333	66.6667
33.3333	33.3333
100	33.3333
0	66.6667
100	33.3333
66.6667	66.6667
100	0
33.3333	0
66.6667	66.6667
Panel B: T-maze (70dpi)
Sham	CCI
100	0
66.6667	0
66.6667	33.3333
33.3333	0
66.6667	33.3333
66.6667	0
66.6667	33.3333
66.6667	0
33.3333	33.3333
33.3333	66.6667
0	33.3333
33.3333	33.3333
100	66.6667
33.3333	66.6667
33.3333	33.3333
Panel C: Lesion volume
CCI 7dpi	CCI 70dpi
13.0679	12.8452
13.3899	12.3509
16.8863	5.4234
5.44013
Panel E: Latency to seizure
PTZ 30mg	PTZ 60mg
1800	54
94	626
1800	112
175	64
1800	88
1800	76
167	53
1800
436
420
1800
401
756
1800
Panel F: Seizure Frequency
PTZ 30mg	PTZ 60mg
0	24
4	2
0	25
3	24
0	13
0	15
2	18
0
2
2
0
2
2
0
Panel G: Seizure Duration
PTZ 30mg	PTZ 60mg
0	161
31	22
0	70
40	141
0	65
0	66
42	177
0
24
22
0
36
19
0
Panel H: Seizure Severity
	Low Severity	High Severity
PTZ 30mg	0	0
	19	12
	0	0
	33	7
	0	0
	0	0
	29	13
	0	0
	13	11
	12	10
	0	0
	26	10
	10	9
	0	0
PTZ 60mg	81	80
	7	15
	44	26
	60	81
	45	20
	43	23
	52	125

## Sheet: Figure 2
Panel B: Latency to seizure
	Sham														CCI
7dpi	239	1800	1800	1800	1800	390	298	445	479	552	1800	1800	1800	140	1800	1800	343	110	1800	196	1800	234	1086	571	1800	365	1800	1800
70dpi	387	1800	344	246	559	1240	251	264	260	1317	256	1800	223	237	461	170	107	122	212	137	199	161	122	92	128	151	173	146
Panel C: Seizure frequency
	Sham														CCI
7dpi	2	0	0	0	0	2	2	2	2	3	0	0	0	2	0	0	6	4	0	3	0	2	2	2	0	2	0	0
70dpi	1	0	3	3	3	2	4	2	5	3	6	0	5	3	9	8	5	7	20	4	3	3	4	5	4	4	6	6
Panel D: Seizure duration
	Sham														CCI
7dpi	34	0	0	0	0	34	29	61	17	77	0	0	0	33	0	0	35	83	0	52	0	6	24	26	0	24	0	0
70dpi	2	0	23	24	38	30	33	34	29	45	36	0	27	37	23	61	34	58	164	50	45	20	49	39	31	101	28	86
Panel E: Low severity frequency
	Sham														CCI
7dpi Low Severity	1	0	0	0	0	1	1	1	1	2	0	0	0	1	0	0	4	2	0	2	0	2	2	1	0	2	0	0
70dpi Low Severity	1	0	2	2	1	1	3	1	4	2	0	5	0	4	8	7	3	4	2	2	2	2	2	2	2	1	5	3
Panel F: Low severity duration
	Sham														CCI
7dpi Low Severity	25	0	0	0	0	23	18	50	7	64	0	0	0	26	0	0	17	65	0	46	0	6	24	9	0	14	0	0
70dpi Low Severity	2	0	15	14	11	21	23	25	20	37	0	22	0	15	13	52	18	9	14	38	15	19	5	35	14	51	19	39
Panel G: High severity frequency
	Sham														CCI
7 dpi High Severity	1	0	0	0	0	1	1	1	1	1	0	0	0	1	0	0	2	2	0	1	0	2	0	1	0	1	0	0
70dpi High Severity	0	0	1	1	2	1	1	1	1	1	0	1	0	1	1	1	2	3	2	1	1	2	3	3	2	3	1	3
Panel H: High severity duration
	Sham														CCI
7dpi High Severity	9	0	0	0	0	11	11	11	10	13	0	0	0	7	0	0	18	18	0	6	0	0	0	17	0	11	0	0
70dpi High Severity	0	0	8	10	27	9	10	9	9	8	0	14	0	12	10	9	16	49	36	7	5	30	34	20	17	50	9	47
Panel I: Percent Mortality
	No death	Death
Sham 7dpi	100	0
CCi 7dpi	100	0
Sham 70dpi	100	0
CCI 70dpi	71	29

## Sheet: Figure 3
Panel A
	7dpi															70dpi
Sham	1.02303	0.381337	1.74531	1.10267	0.965054	1.16652	3.65192	0.442997	1.15536	0.641725						0.814988	0.634995	0.908711	1.52941	0.852334	0.838586	1.16797	1.20799	0.590739	1.00632
CCI	4.51259	3.49059	6.08102	11.9493	3.94967	5.53456	6.09454	4.93618	5.9875	5.23832						6.10867	3.34464	2.38511	3.78165	4.22376	3.22728	5.34806	3.64133	5.22016	4.0755	6.4379	3.75284
Panel B:
	7dpi															70dpi
Sham	1.50876	0.435696	0.984521	0.864895	0.913342	0.802433	0.862882	0.878715	1.40127	1.42578						1.54435	0.895391	1.13941	1.18191	1.24108	1.12583	0.76288	1.05758	0.952787	0.71209
CCI	2.20374	1.35183	1.76382	2.19531	1.549	1.94151	1.26422	1.88538	1.14624	1.02193						1.58677	0.750389	0.513231	0.756533	0.529766	0.417524	0.350955	0.416871	0.302883	0.385271	0.525372	0.890112
Panel C
	7dpi															70dpi
Sham	1.46588	1.03825	1.11023	1.3754	0.708789	0.763513	1.38327	0.897829	0.942381	0.951916						2.40334	1.53167	0.934287	2.0846	1.42553	0.986113	1.08674	0.692078	0.678406	0.464021
CCI	1.56292	1.1135	1.44326	1.74729	1.34279	1.82921	1.39928	1.337	1.34397	1.44332						0.730221	0.496847	0.745472	1.54703	0.837198	0.587244	0.495339	0.58226	0.496589	0.302596	0.358477	1.0593
Panel D
	7dpi															70dpi
Sham	1.14806	0.819417	0.755404	0.671436	1.06101	1.33613	1.85	1.05494	0.90195	0.989702						0.884079	0.842573	1.12484	1.36615	1.37571	1.07266	1.17159	1.35381	0.67611	0.46164
CCI	2.72845	4.75035	5.54449	9.20565	1.60744	6.59462	6.39372	6.36973	5.10313	5.19066						2.007	2.223	1.22757	1.57939	1.64598	1.32895	1.95845	1.91874	1.86788	1.29953	1.45846	1.04309
Panel E
	7dpi															70dpi
Sham	0.78822	0.716989	0.955506	1.05877	1.05936	1.11809	1.05469	0.889139	1.43477	1.02769						1.13814	1.03812	1.12422	1.06543	0.722301	1.04086	0.983232	1.00862	0.859553	0.979704
CCI	1.10024	1.37314	0.987996	1.47969	0.935087	1.12451	1.15205	1.31479	1.20425	0.960033						1.23683	0.993713	1.08214	0.977521	0.917019	0.950834	0.812628	0.915988	0.807214	0.91162	0.538539	0.984293
Panel F
	7dpi															70dpi
Sham	1.14284	0.738534	0.888835	1.13153	1.13641	1.22671	1.20801	0.81131	1.48213	0.879018						1.00861	1.12133	1.0746	0.955431	0.927495	0.991136	0.933762	0.688499	1.04777	0.766418
CCI	1.43532	1.64605	1.36251	1.69123	1.10941	1.96216	1.77975	1.51407	1.76188	1.20064						1.07583	0.99041	0.843264	0.655872	0.871083	0.549694	0.645053	0.582865	0.487801	0.421243	0.143013	0.327458

## Sheet: Figure 4
Panel B	Sham	CCI	CCI CEF		Sham	CCI	CCI CEF		Sham	CCI	CCI CEF
	0.897612	0.796813	7.82913		0.823975	1.10374	2.37383		0.76607	1.54806	3.38362
	1.22772	3.98025	8.2673		1.00762	1.36046	3.00607		0.984412	2.23837	5.36002
	0.644578	4.22157	5.84543		0.827483	2.04622	1.75301		0.816771	2.98895	5.38498
	1.55064	4.80306	2.4052		1.06214	1.95474	1.34863		0.954644	2.92426	3.28313
	0.67388	5.41694	3.26661		0.674567	1.12204	1.93591		0.925096	2.67522	3.68444
	0.914181	9.5703	2.07349		1.60252	1.66327	1.57318		1.5859	2.88099	3.1537
	1.93734				1.32942				1.15839
	1.17351				1.51202				1.31485
	0.640793				1.15485				1.08354
	1.57228				1.40178				1.72953
	0.479275				1.27763				1.18242
	1.88061				2.28046				2.75922
Pane C	Sham	CCI	CCI CEF		Sham	CCI	CCI CEF		Sham	CCI	CCI CEF
	1.13822	0.452726	3.27808		1.52912	1.06111	1.87517		1.08898	0.801365	0.81505
	0.903516	2.66135	3.66378		0.935629	1.45301	2.01419		1.17179	1.67713	0.783684
	0.931732	1.58383	3.35061		0.926101	0.969017	1.33253		0.961038	0.516428	0.666843
	0.988279	1.73727	1.70497		1.13246	0.618098	1.8884		0.69455	0.414641	0.762259
	0.803046	4.72438	1.40183		0.798564	0.939373	1.45169		1.17232	0.571403	1.38474
	1.50626	2.84798	1.41787		0.865324	0.76978	1.33041		0.93583	1.34404	0.922312
	0.876639				1.11493				1.03121
	0.754568				1.38777				0.517401
	1.56798				1.22841				1.94793
	1.12457				0.939478				1.48475
	0.872597				1.65854				0.91934
	2.25008				1.50337				0.780959

## Sheet: Figure 5
Panel A	Sham	CCI	CCI CEF
	1800	89	173
	1800	1800	1800
	1800	1800	171
	1800	133	1800
	1800	1800	1800
	1800	118	1800
	1800	1800	1800
	1800	124	134
	1800	1800	1800
	1800	176	1800
	1800
	1800
	1800
	516
	1003
	1800
	53
	128
Panel B	Sham	CCI	CCI CEF
	0	29	11
	0	0	0
	0	0	5
	0	5	0
	0	0	0
	0	12	0
	0	0	0
	0	62	11
	0	0	0
	0	3	0
	0
	0
	0
	10
	1
	0
	47
	5
Panel C	Sham	CCI	CCI CEF
	0	125	72
	0	0	0
	0	0	93
	0	26	0
	0	0	0
	0	168	0
	0	0	0
	0	257	118
	0	0	0
	0	27	0
	0
	0
	0
	10
	1
	0
	48
	32
Panel D	Sham	CCI	CCI CEF
	0	26	11
	0	0	0
	0	0	3
	0	5	0
	0	0	0
	0	9	0
	0	0	0
	0	58	10
	0	0	0
	0	2	0
	0
	0
	0
	10
	1
	0
	47
	4
Panel E	Sham	CCI	CCI CEF
	0	66	72
	0	0	0
	0	0	54
	0	26	0
	0	0	0
	0	117	0
	0	0	0
	0	156	101
	0	0	0
	0	15	0
	0
	0
	0
	10
	1
	0
	48
	15
Panel F	Sham	CCI	CCI CEF
	0	4	0
	0	0	0
	0	0	2
	0	0	0
	0	0	0
	0	3	0
	0	0	0
	0	4	1
	0	0	0
	0	1	0
	0
	0
	0
	0
	0
	0
	1
	1
Panel G	Sham	CCI	CCI CEF
	0	59	0
	0	0	0
	0	0	39
	0	0	0
	0	0	0
	0	51	0
	0	0	0
	0	101	17
	0	0	0
	0	12	0
	0
	0
	0
	0
	0
	0
	19
	17
Panel H	Sham	CCI	CCI CEF
	0	20	10
